# Supplementary material for: Active School-Based Interventions to Interrupt Prolonged Sitting Improve Daily Physical Activity: A Systematic Review and Meta-Analysis
Source: Int J Environ Res Public Health. 2022 Nov 21;19(22):15409. doi: 10.3390/ijerph192215409 (PMC9693257; doi:10.3390/ijerph192215409)
Supplement: Supplementary file 1 [file ijerph-19-15409-s001.zip]

Archive with 1 entries (1 files):
- ijerph-1986948-supplementary.pdf
